# Supplementary material for: Transcriptomic Analysis of Glycosylation and Neuroregulatory Pathways in Rodent Models in Response to Psychedelic Molecules
Source: Int J Mol Sci. 2023 Jan 7;24(2):1200. doi: 10.3390/ijms24021200 (PMC9867456; doi:10.3390/ijms24021200)
Supplement: Supplementary file 1 [file ijms-24-01200-s001.zip]

Archive with 2 entries (2 files):
- Psychedelic-GeneExpressionAnalysis_SupplementaryTables.xlsx
- Supplemental_Figures.pdf
